# Supplementary material for: Mathematical model of voluntary vaccination against schistosomiasis
Source: PeerJ. 2024 Feb 7;12:e16869. doi: 10.7717/peerj.16869 (PMC11636677; doi:10.7717/peerj.16869)
Supplement: Supplemental Information 1 [file peerj-12-16869-s001.m]

% MIT Software licence
% Copyright 2023 Rychtar and Taylor
% 
% Permission is hereby granted, free of charge, to any person obtaining 
% a copy of this software and associated documentation files (the “Software”), 
% to deal in the Software without restriction, including without limitation 
% the rights to use, copy, modify, merge, publish, distribute, sublicense, 
% and/or sell copies of the Software, and to permit persons to whom 
% the Software is furnished to do so, subject to the following conditions:
% 
% The above copyright notice and this permission notice shall be included 
% in all copies or substantial portions of the Software.
% 
% THE SOFTWARE IS PROVIDED “AS IS”, WITHOUT WARRANTY OF ANY KIND, EXPRESS 
% OR IMPLIED, INCLUDING BUT NOT LIMITED TO THE WARRANTIES OF MERCHANTABILITY, 
% FITNESS FOR A PARTICULAR PURPOSE AND NONINFRINGEMENT. IN NO EVENT SHALL 
% THE AUTHORS OR COPYRIGHT HOLDERS BE LIABLE FOR ANY CLAIM, DAMAGES OR OTHER 
% LIABILITY, WHETHER IN AN ACTION OF CONTRACT, TORT OR OTHERWISE, ARISING FROM, 
% OUT OF OR IN CONNECTION WITH THE SOFTWARE OR THE USE OR OTHER DEALINGS 
% IN THE SOFTWARE.
% 
% 

function Schistosomiasis
% This is MATLAB code for Math380 project on Schistosomiasis
% modified  by Santiago Q. Lopez, Samiya F. Majid and Rida A. Syed, Jan Rychtar and Dewey Taylor
% based on the template by Jan Rychtar and  Dewey Taylor
% Email questions to Jan Rychtar rychtarj@vcu.edu

% Version from August 16, 2023
% Written on Matlab 2022a (version 9.12.0.2009381)


% The program has several major parts, each starts with %%
%
% (Part 0) Technical preliminaries (no need to touch)
%
% (Part 1) Setting up the compartments 
% (UPDATE ACCORDING TO YOUR MODEL)
%
% (Part 2) Setting up the parameters (names and values)
% (UPDATE ACCORDING TO YOUR MODEL)
%     This is a large part further divided into
%      2a) List of all parameters and their base values
%          Also contains list of controls
%      2b) List of auxiliary variables as functions of parameters
%      2c) Actually set the parameter values to their base values
%
%
% (Part 3) Setting up the equations 
% (UPDATE ACCORDING TO YOUR MODEL)
%
% (Part 4) Actual code to run
% (UPDATE ACCORDING TO WHAT YOU WANT TO DO WITH YOUR MODEL)
%
% (Part 5) Codes of the functions that depend on the model
% (UPDATE ACCORDING TO YOUR CALCULATIONS)
%       This is the actual core of the code. However, this part generally
%       does not have to be touched by a casual user that is interested
%       only in modifying a few parameter values 
%
% This includes code for
% - analytical solutions of the equilibria 
% - analytical solution of the basic reproduction number
% - checking for consistency
% - May contain calibration, validation and uncertainty analysis
%
%
% (Part 6) Codes of functions that do not depend on model
%     This is a large part that essentially should not be modified by a
%     casual user
%     Functions in this part should be working for all sorts of models
%      - Resetting parameters functions
%      - Sensitivity analysis functions
%      - Setting up system of equations to use for ODE solvers
%      - numerically solving the system of equations
%      - finding roots of functions
%
% (Part 7) Some auxiliary functions for better plotting, easy saving etc


% The important textual output is saved in the file SIRV_code_output.txt


%% (Part 0) Technical preliminaries

% Close all figures
close all;

% Clear all variables
clearvars;

% Set the random number generator for reproducibility
rng(0)

% Check if the folder for figures exists and create if not
if not(isfolder('Figures'))
    mkdir('Figures')
end

% Set the file for textual output and write the date and time we run the code
% After multiple run, the last output is at the bottom of this text file
diary 'Schisto.txt'
disp_Diary('--------------- New run  ----------------')
disp_Diary(datetime)


%% (Part 1) Set up the compartments

Comps = {'S1', '$S_1$';    % Susceptible Humans
         'I1', '$I_1$'; % Infected Humans
         'V1', '$V_1$';    % Vaccinated humans
         'S2', '$S_2$'; %Suseptable Snails
         'I2', '$I_2$';% Infected Snails
         'M', '$M$'; %Mericadia
         'P', '$P$'; %Cericae
        };
% Set the compartments as empty ``global'' variables
S1 = [];
I1 = [];
V1 = [];
M = [];
S2 = [];
I2=[];
P=[];


% Get the number of compartments, discard the number of columns
[numComps,~] = size(Comps); %


%% (Part 2) Setting up parameters (names and values)

% Part 2a - list of all parameters, base values and ranges

% Set the main parameters
% Each line is for one parameter
% The first column is the name that will be used in Matlab
% The second column is the label that will be used for plotting
% The third is the base value
% The fourth is the minimal and the fifth is the maximal value (for
% sensitivity analysis)


    Params = ...
   {'lambda1',  '$\Lambda_1$',   0.031,    0.02,    0.04;   % rate at which susceptible humans are recruited
   'mu1',       '$\mu_1$',       (1/20),  1/25, 1/15;  % Natural mortality rate for humans
   'mu3',     '$\mu_3$',     365/0.25,     1100,     1750;     % Natural mortality rate for miracidia
   'mu2',       '$\mu_2$',     1.85,   1.5, 2.4; %natural death rate of snails
   'mu4',       '$\mu_4$',     830,   500, 1100; %natural death rate of the cericaie
   'gamma2',     '$\gamma_2$',     1.55*10^5,   0.9*10^5, 2.5*10^5; %rate of cericae released by infected snails
   'gamma1',        '$\gamma_1$', 1.1*10^5, 10^5,     2*10^5;     % Miracidia hatch rate
   'lambda2',     '$\Lambda_2$',     10,   5, 15; %recruitment of susceptible snails
   'delta1',        '$\delta_1$',         1/10000,  0,   0.001;     % Disease-related deaths of infected humans
   'delta2',        '$\delta_2$',     0.25,   0.2, 0.3; %Disease-related deaths for snail population
   'beta1', '$\beta_1$', 0.0013,    10^(-3),  1.5* 10^(-3);     % Probability of transmission on contact
   'beta2',     '$\beta_2$',     12.71,   10, 15; %probability transmission coefficient for snail
   'alpha1',     '$\alpha_1$',     0.0315,   0.01, 0.05; % scaling factor
   'M0',       '$M_0$',         3.5*10^3,3*10^3,5*10^3 %initial population of mircadia
   'epsilon',  ' $\epsilon$',  1.689, 1, 2; 
    'nu',   '$\nu$', 0, 0, 0.1; % Vaccination rate
    'omega', '$\omega$', 1/6.5, 1/8, 1/5; % vaccine waning
    'CV', '$c$', 0.02, 0.001, 0.1;
    'theta',     '$\theta$',     0,   0, 0.1; %elimination rate of snails
      'tau',     '$\tau$',     0.0,   0.0, 0.1; %elimination rate of cercariae
         'eta',     '$\eta$',     0.0,   0, 0.2; %treatment rate of infected population
   };


% The controls follow the same structure as the parameters
% They are used typically in vector borne diseases when people spray
% against mosquitos, etc.
Controls = {   'dummy',     '$d$',     0,   0, 1; %elimination rate of snails
     };

% By default, set the controls to 0 (even if their values are not zero)
% This will results in simulations as if no controls are used
% We can change this setting anytime later
setcontrols = 0; 

% Part 2b - Set the parameters as global variables
% This enables them to be passed from a function to function without actually calling them
% It may not be the cleanest way to do it from coding perspective, but
% increases legibility of the code in some places

lambda1 = [];
mu1 = [];
mu3 = [];
beta1 =[];
delta1= [];
gamma1= [];
M0= []; 
eta=[];
tau=[];
lambda2=[];
mu2=[];
mu4=[];
beta2=[];
delta2=[];
gamma2=[];
alpha1=[];

theta=[];
nu = [];
omega = [];
epsilon = [];


dummy =[];


CD = 1;
CV = []; % unit cost of vaccination


% Part 2c - Set the auxiliary variables and make them global parameters

% (they are not parameters but are calculated from them easily and
% they simplify the model)
% A typical use:  if some parameters are given as times (duration of 
% infectious period) but the model needs the rate (1/duration), 
% we can address it here.
% 
% Not so clean, but still working, usage is to have a total population size
% calculated here from the parameters (works only if there is no disease
% related mortality)
%
% Each line is for one aux variable
% The first column is the name that will be used in Matlab
% The second column is the label that will be used for plotting
% The third is the formula

AuxVars = { ...
    'gamma', '$gamma$', '(lambda1*gamma1)/M0'; 
    'd1', '$d_1$', 'mu1+delta1+eta';
    'd2','$d_2$', 'mu2+theta';
    'd3', '$d_3$', 'mu2+delta2+theta';
    'd4', '$d_4$', 'mu4+tau';
    'delta', '$delta$','gamma2*lambda2';
    'alpha2', '$\alpha_2$', 'epsilon/M0';
    };

% Set all auxiliary variables as global
gamma = [];
d1=[];
d2=[];
d3=[];
d4=[];
delta=[];
alpha2 = [];


% Part 2d - Actually set the values of the parameters

% Get the number of parameters, discard the number of columns
[numParams,~] = size(Params); %
[numControls,~] = size(Controls); %

% Get the number of auxiliary variables, discard the number of columns
[numAuxVars,~] = size(AuxVars); %

% Get the parameter names
Names = Params(:,1);

% Get the parameter base values
BaseValues = Params(:,3);

% Actually set the parameters
ResetParameters
CalculateAuxiliaryVariables


%% Part 3 set up the equations of the system

    function equations = getEquations
        % This returns the right hand sides of the equations associated
        % with the model
        % It is done via a function so that the equations are set whenever
        % needed. They can be used for symbolic solutions as well as for
        % numerical solutions or even for differential equations
        
        % The equations have to be in the same order as the compartments
        % (if the compartments are SIRV, the equations have to correspond
        % to S first, I second, R third and V last
        equations = { ...
            1 - ((beta1.*P.*S1)/(1+(alpha1.*P)))-(mu1.*S1)+(eta.*I1)-(nu.*S1)+(omega.*V1); % dS1/dt
           ((beta1.*P.*S1)/(1+(alpha1.*P)))- d1.*I1; %dI1/dt
            nu.*S1-(omega+mu1).*V1; %dV1/dt
            gamma.*I1 - mu3.*M; %dM/dt
            1-((beta2.*M.*S2)/(1+(alpha2.*M^2)))-(d2.*S2); %dS2/dt
            ((beta2.*M.*S2)/(1+(alpha2.*M^2)))-(d3.*I2);%dI2/dt
            (delta.*I2)-(d4.*P); %dP/dt
            };
    end


%% Part 4  Actual code to run starts here

% % Check for errors in the code/math
% % Run with an argument larger than 1 for more through check
% % It will generate random parameters specified number of times and
% % crosschecks the formulas and analytical solutions and R0 etc
% checkConsistency(1)

 
% Set the parameters to their base values
ResetParameters
CalculateAuxiliaryVariables


%justTry

%EstimateParameterValues

%return


% Calculate the value of R0 and herd immunity
R0 = getR0;
disp(['R0 is ' num2str(R0)])
disp(['Herd imunity achieved at nu= ' num2str(getnuHI)])
ResetParameters
CalculateAuxiliaryVariables
disp(['Nash equilibrium achieved at p= ' num2str(getpNE)])

%Return the prevalence when everyone uses the nash equilibrium
getPRne

getPR(getnuHI)


% Plot the figure that shows the calculation of herd imunity graphically
plotCriticalValues(0,0.5,'nu', 'Vaccination rate, $\nu$')
FormatFigure
SaveFigure('Fig2')

ResetParameters
CalculateAuxiliaryVariables


% Plot figure 3, the dependence of NE on the cost of protection
plotFig3
ResetParameters
CalculateAuxiliaryVariables


% Plot Fig 4 - the dependence on eta
plotDependenceOnEta
ResetParameters
CalculateAuxiliaryVariables


% Plot sensitivities - figure 5,6,7
% Sensitivity of R, HI and NE (without controls)
figure('Units','Inches','Position',[0, 0, 10, 5.5]);
t=tiledlayout(2,3)
t.Padding = 'compact';
t.TileSpacing = 'compact';
mytile = 1;
LHS_PRCC(@() min(getR0,5), 'Reproduction number, $R_0$', 'R0', Params(1:18,:), 1000, mytile, mytile+3)
mytile = mytile+1;
LHS_PRCC(@() min(getnuHI,2), '$\nu_{HI}$', 'nuHI', Params(1:18,:), 1000, mytile, mytile+3)
mytile = mytile+1;
LHS_PRCC(@() min(getpNE,2), '$\nu_{NE}$', 'nuNE', Params(1:18,:), 1000, mytile, mytile+3);
mytile = mytile+1;
SaveFigure('Fig5')

    function output = getnuHImax1
        % returns nuHI but truncated by 1
        % this is to avoid very rare cases when nuHI goes beyond 1 
        % used for histogram plotting only

        output = min(getnuHI,1);
    end;

    function output = getpNEmax1
        % returns nuHI but truncated by 1
        % this is to avoid very rare cases when nuHI goes beyond 1 
        % used for histogram plotting only

        output = min(getpNE,1);
    end;

% Sensitivity of the prevalence without controls
figure('Units','Inches','Position',[0, 0, 6.6, 2.5]);
t=tiledlayout(1,2)
t.Padding = 'compact';
t.TileSpacing = 'compact';
mytile = 1;
LHS_PRCC(@getPRne, 'Prevalence', 'PR', Params(1:18,:), 1000, mytile, mytile+1)
SaveFigure('Fig6')


% Sensitivity of the prevalence with controls
figure('Units','Inches','Position',[0, 0, 6.6, 2.5]);
t=tiledlayout(1,2)
t.Padding = 'compact';
t.TileSpacing = 'compact';
mytile = 1;
LHS_PRCC(@getPRne, 'Prevalence', 'PR', Params, 1000, mytile, mytile+1)

SaveFigure('Fig7')

return

    function plotFig3
        % plots figure 3, the dependence of NE on the cost of protection
        
        % Get minimal value of K0
        % (find which parameter is K0 by strcmpi)
        % minimum is the 4th column of the params variable
        % need to convert the cell to number at the end
        K0min = cell2mat( Params(strcmpi(Names,'CV'),4));
        % Do the same to find the max
        K0max = cell2mat( Params(strcmpi(Names,'CV'),5));
        
        % Set all possible values of K0
        K = linspace(K0min,K0max,1001);
        
        for aux = 1:length(K) % for all values of K0
            % Set the value of K0
            CV = K(aux);
            % Calculate NE
            cNE(aux) = getpNE;
            % Calculate R0 at NE
            R(aux) = getR0vaccination(cNE(aux));
            PR(aux) = getPR(cNE(aux));
        end
        
        figure('Units','Inches','Position',[0, 0, 10, 2.5]);
        t=tiledlayout(1,3)
        t.Padding = 'compact';
        t.TileSpacing = 'compact';

        nexttile(1)
        plot(K,cNE, 'k-')
        xlabel('Relative cost of vaccination, $c$')
        ylabel('Voluntary vaccination, $\nu_{NE}$')
        FormatSubFigure
        min(K(cNE==0))
        %SaveFigure('fig2')
        
        nexttile(2)
        plot(K,R, 'k-')
        %xticks(0:0.2:1)
        xlabel('Relative cost of vaccination, $c$')
        ylabel('Reproduction number, $R_0$')
        FormatSubFigure


         nexttile(3)
        plot(K,PR, 'k-')
        hold on
        plot([0 0.02], [0.01 0.01], 'k:')
        Kcrit = max(K(PR<0.01))
        plot([Kcrit Kcrit], [0 0.01], 'k:')
        xlim([0 0.02])
        %xticks(0:0.2:1)
        xlabel('Relative cost of vaccination, $c$')
        ylabel('Prevalence of infections')
        FormatSubFigure
        SaveFigure('Fig3')
        
        
    end

    function plotDependenceOnEta
        % Plots dependance of eta

   % Set all possible values of K0
        alleta = linspace(0,0.1,101);
        
        for aux = 1:length(alleta) % for all values of K0
            % Set the value of K0
            eta  = alleta(aux);
            CalculateAuxiliaryVariables
            % Calculate NE
            cNE(aux) = getpNE;
            nuHI(aux) = getnuHI;
            % Calculate R0 at NE
            PR(aux) = getPR(cNE(aux));
        end
        
        figure('Units','Inches','Position',[0, 0, 6.5, 2.5]);
        t=tiledlayout(1,2)
        t.Padding = 'compact';
        t.TileSpacing = 'compact';

        nexttile(1)
        plot(alleta,cNE, 'k:')
        hold on
        plot(alleta, nuHI, 'k-')
        xlabel('Rate of MDA, $\eta$')
        ylabel('Vaccination rate')
        FormatSubFigure
        min(alleta(cNE==0))
        min(alleta(nuHI==0))
        %SaveFigure('fig2')
        
        nexttile(2)
        plot(alleta,PR, 'k-')
        hold on
        plot([0 0.1], [0.01 0.01], 'k:')
        Kcrit = min(alleta(PR<0.01))
        plot([Kcrit Kcrit], [0 0.01], 'k:')
        xlim([0 0.1])
        %xticks(0:0.2:1)
        xlabel('Rate of MDA, $\eta$')
        ylabel('Prevalence of infections')
        FormatSubFigure
        SaveFigure('Fig4')
        
        
    end

%% (Part 5) Essential Functions that depend on the model

 function output = getR0
        % Returns R0 given the parameter values
        % Find the formula for R0 on paper first, then code it here
        output =sqrt((mu1+omega)*beta1*beta2*gamma*delta/(d1*d2*d3*d4*mu1*mu3*(mu1+nu+omega)));
    end

    function output = getR0vaccination(mynu)
        % Returns R0 given the parameter values
        
        nu = mynu;
        CalculateAuxiliaryVariables;

        output =getR0;
 end

    function sols = getEquilibrium
        % Returns steady states of the dynamics
        % Find the formulas for the solutions on paper first, then code it 
        % here.
        % The equilibrium will likely depend on R0, so we have to find that
        % first

       R0 = getR0;

       if R0<= 1 % input disease free
            ansS1=(mu1+omega)/(mu1*(mu1+nu+omega));
            ansS2=(1/d2);
            ansV1=(nu/(mu1*(mu1+nu+omega)));
            ansI1=0;
            ansI2=0;
            ansM=0;
            ansP=0;
        else
            % input endemic equil.
            x = mu1*(omega+mu1+nu)/(omega+mu1); % x is 1/S_1^0
            y = beta2*gamma*mu3;
            a1= x*d1*d2*d3*d4*alpha2*gamma.^2;
            a2= y*(delta*beta1*(d1-eta) + d1*d3*d4*x + d1*alpha1*delta*x);
            a3= x*d1*d2*d3*d4*mu3.^2 - delta*beta1*y;
            
            ansI1=(-a2+sqrt(a2.^2-4*a1*a3))/(2*a1);
 
            ansS1=(1-(d1-eta)*ansI1)/x;
            ansV1=nu/(omega+mu1)*ansS1;
            ansM = gamma/mu3*ansI1;

            ansS2= (1 + alpha2*ansM^2)./(beta2*ansM+d2*(1+alpha2*ansM^2));
            ansI2 = beta2*ansM*ansS2/(d3*(1+alpha2*ansM^2));
            ansP = delta*ansI2/d4;
        end
        
        % Now, with I done, solve for the rest of the compartments
        
        
        % Set the output (in the same order as the compartments are
        % ordered)
        sols = [ansS1,  ansI1, ansV1, ansS2, ansI2, ansM, ansP];
    end


    function output = getIncentiveFunction
        % Returns the incentive function, i.e. the cost of not-vaccination
        % minus the cost of vaccination

        % Get analytical solutions to see what the equilibria are
        sols = getEquilibrium;
        % Unpack to get the I as the second coordinate
        myP = sols(7);

        piNV = beta1*myP/(1+alpha1*myP)/(beta1*myP/(1+alpha1*myP)+mu1); 
        output = piNV * CD - (omega/(omega+mu1) * piNV * CD +CV);
    end


    function output = getpNE
        % Returns Nash equilibrium, i.e. the root of the incentive function


        % Solve for pNE as a root of the incentive function
        output = getRoot(@getIncentiveFunction, 'nu',  0, 40, 0.00001);
    end

    function output = getINCne
        % Returns the incidence rate when everyone uses the nash
        % equilibrium

        % Get NE
        nuNE = getpNE;
        output = getINC(nuNE);
    end

    function output = getINC(mynu)
        % Returns incidence rate at vaccination rate mynu

        % Set vaccination rate to be NE
        nu = mynu;
        CalculateAuxiliaryVariables

        % Get equlibrium values
        sols = getEquilibrium;
        % P is the last coordinate
        myP = sols(end);
        myS = sols(1);

        %incidence rate is 
        output= beta1*myP/(1+alpha1*myP) * myS/lambda1/(sum(sols(1:3))) * 10^5;
    end

    function output = getPRne
        % Returns the prevalence when everyone uses the nash
        % equilibrium

        % Get NE
        nuNE = getpNE;
        output = getPR(nuNE);
    end

    function output = getPR(mynu)
        % Returns prevalence at vaccination rate mynu

        % Set vaccination rate to be NE
        nu = mynu;
        CalculateAuxiliaryVariables

        % Get equlibrium values
        sols = getEquilibrium;

        %incidence rate is 
        output= sols(2)/(sum(sols(1:3)));
    end


    function justTry

        %Set minimal error, firt to something huge
        minerr = 1000;

        for i=1:10000
            beta1 = rand(1)*0.002+0.00;
        beta2 = rand(1)*10+10;
        alpha1 = rand(1)*0.05+0.0;
        M0 = rand(1)*10000;
        epsilon = rand(1)*10+1;

        err = getError([beta1, beta2, alpha1, M0, epsilon]);
        if err<minerr
            minerr = err
            disp(num2str([beta1, beta2, alpha1, M0, epsilon]))
        end
        end

        function output = getError(par)
            beta1 = par(1);
            beta2 = par(2);
            alpha1 = par(3);
            M0 = par(4);
            epsilon = par(5);
            CalculateAuxiliaryVariables

            % Get R0
            myR = getR0;
            % Get endemic equilibrium
            sls = getEquilibrium;

            % Get fraction of infected people
            r1=sls(2)/(sls(1)+sls(2)+sls(3));
            % Get fraction of infected snails
            r2=sls(5)/(sls(4)+sls(5));

            output = sqrt((myR-sqrt((4.31)))^2/(4.31)+(r1-0.227)^2/0.227^2+(r2-0.018)^2/0.018^2);
            %                plot(x, error, 'ks')

        end


    end

    function EstimateParameterValues
        % Estimates the following parameters
%            'beta1', '$\beta_1$', 0.00072,    0.406*10^(-8),   0.406*10^(-8);     % Probability of transmission on contact
%    'beta2',     '$\beta_2$',     10/0.72,   0.615, 0.615; %probability transmission coefficient for snail
%    'alpha1',     '$\alpha_1$',     0.1,   0.3*10^-8, 0.3*10^-8; % birth rate of cercaiae
%    'M0',       '$M_0$',         1*10^4,1*10^-6,1*10^-6 %initial population of mircadia
%    'epsilon',  ' $\epsilon$',  1, 0, 1; 
%    

        fun = @(ii) getError(ii);
        lb = [10^(-3), 10, 0.01,  1000, 1]; % lower bound constraint (all probabilities are non-negative)
        ub = [0.002, 15, 0.05, 10000,2]; % upper bound constraint (all probabilities are no more than 1)
        

%         lb = [10^(-5), 0.010, 0.001,  1000, 0.001]; % lower bound constraint (all probabilities are non-negative)
%         ub = [10^(-2), 200, 2, 10^7,2]; % upper bound constraint (all probabilities are no more than 1)
%         

        % There are no linear constraints, so set those arguments to [].
        A = [];
        b = [];
        Aeq = [];
        beq = [];

        % Do the actual minimization subject to the constraints specified above
        bstpar = fmincon(fun,[0.001; 13; 0.03; 3500; 1.8],A,b,Aeq,beq,lb,ub);
        beta1 = bstpar(1)
        beta2 = bstpar(2)
        alpha1 = bstpar(3)
        M0 = bstpar(4)
        epsilon = bstpar(5)
        CalculateAuxiliaryVariables

         myR = getR0
            % Get endemic equilibrium
            sls = getEquilibrium

            % Get fraction of infected people
            r1=sls(2)/(sls(1)+sls(2)+sls(3))
            % Get fraction of infected snails
            r2=sls(5)/(sls(4)+sls(5))

        getError(bstpar)
        ResetParameters
        CalculateAuxiliaryVariables

        function output = getError(par)
            beta1 = par(1);
            beta2 = par(2);
            alpha1 = par(3);
            M0 = par(4);
            epsilon = par(5);
            CalculateAuxiliaryVariables

            % Get R0
            myR = getR0;
            % Get endemic equilibrium
            sls = getEquilibrium;

            % Get fraction of infected people
            r1=sls(2)/(sls(1)+sls(2)+sls(3));
            % Get fraction of infected snails
            r2=sls(5)/(sls(4)+sls(5));

            output = sqrt((myR-sqrt(sqrt(4.31)))^2/sqrt(4.31)+(r1-0.227)^2/0.227^2+(r2-0.018)^2/0.018^2);
            %                plot(x, error, 'ks')

        end


    end


% Part 6 -- Essential functions that do not depend on the model

    function ResetParameters
        % Assigns parameter base values

        % Go through all the parameters
        for aux = 1:numParams 
            % Evaluate the command that assigns the parameter with a given name the proper base value
            eval([Names{aux} '=' num2str(BaseValues{aux}) ';'])
        end
        
        if setcontrols ~= 0 %(setcontrols = 0 if we do not want to set the controls)
            % we want to set controls too

            % Go through all the Controls
            for aux = 1:numControls
                % Evaluate the command that assigns the control with a given name the proper base value
                eval([Controls{aux,1} '=' num2str(Controls{aux,3}) ';'])
            end
        else % we just want to set the controls to 0
            % Go through all the parameters
            for aux = 1:numControls
                % Evaluate the command that assigns the parameter with a given name the proper base value
                eval([Controls{aux,1} '= 0;'])
            end
        end
    end

    function CalculateAuxiliaryVariables
        % Calculates the auxiliary variables
        
        % Go through all auxiliary variables
        for aux = 1:numAuxVars
            % Set their values according to the provided formula
            eval([AuxVars{aux,1} '=' AuxVars{aux,3} ';']);
        end
    end


    function error = CheckSolution(solution)
        % Checks whether the supplied solutions indeed solve the system of equations = 0
        
        % Takes the array "solution" in the order of Comps
        % Evaluates the equations with this potential solution
        % Returns the values of the equations
        % If the values are near 0, it is likely that the supplied vector
        % is a solution of the equations

        % The output, error, is the vector of errors for each of the
        % equation.
        
        % Assign the possible solutions to the compartments
        for comp = 1:numComps
            eval([Comps{comp} ' = solution(comp);']);
        end
        
        % Evaluate the equations with these values
        error = getEquations;
    end


    function sols = numSolve
        % Numerically solves the system of equilibria equations
        % Returns a structured array where the solutions are stored
        
        % Initialize the list of unknowns for the equations
        dummm = sym('dummm');
        unknowns = dummm; % This makes vars the list of appropriate type. FIX IT WITH CLEANER PROGRAMMING

        % Set up the unknowns as symbolic and put them into variables
        for comp = 1:numComps
            % Make the compartment a symbolic variable
            eval([Comps{comp} '= sym('' ' Comps{comp} ' '');']);
            % The above is basically like writing S = sym('S') but for all
            % compartments automatically and in one line
            
            % Set the variable as the unknown in the equations
            unknowns(comp) = Comps{comp}; 
        end
        
        % Get the system of equations
        EqsRHS = getEquations;
        
        % Assign the system of equations to be solved (0=RHS)
        for eq = 1:length(EqsRHS)
            eqns(eq) = EqsRHS{eq} == 0;
        end
        
        % Numerically solve the equations and store it in "struct" variable
        sols = vpasolve(eqns, unknowns);
        
        % Interpret the solutions
        numSols = size(sols.(Comps{1}),1); % This is a fix of above suggested by matlab with dynamic fields
        
        disp_Diary(['There are ' num2str(numSols) ' sets of solutions']);
        
        numericalSolutions = zeros(numSols, numComps); % Just initialize the array storing all solutions
        % numericalSolutions(i,j) will be the ith set, compartment j
        
        for solSet = 1:numSols
            disp_Diary(['In the order ' Comps{:} ', the solution set number ' num2str(solSet) ' is'])
            
            % Actually get the solutions from the structured array
            for comp = 1:numComps
                numericalSolutions(solSet, comp) = sols.(Comps{comp})(solSet); % This is a fix suggested by matlab with dynamic fields
            end
            % Print out the solutions
            disp_Diary(num2str(numericalSolutions(solSet,:) ));
        end
        
        
    end

    function dXdt = ODEmodel(t, X)
        % Returns the equations of the ODE model for the plotting of the
        % solutions of ODEs
        
        % Unpack the variable X
        for comp = 1:numComps
            % Evaluate the value of each compartment
            eval([Comps{comp} '=  X(comp); ']);
            % The above is basically like writing S = X(1); etc but for all
            % compartments automatically and in one line
        end
        
        % Plug the compartment values into the equations to get the value of the derivatives
        % Have to convert the cell array to a (column) vector
        dXdt = cell2mat(getEquations);
    end


    function checkConsistency(num_of_tests)
        % Checks for errors
        % THIS PART IS NOT UPDATED TO PROPERLY WORK WITH THE CONTROLS YET

        % will generate num_of_tests sets of parameters (more or less
        % randomly around the predefined base values) and displays warning
        % if anything suspicious is found.
        
        % Checks include
        % - confirming the accuracy of analytical solutions
        % - checking that R0>1 corresponds to endemic equilibrium (by
        % comparing it to numerical solutions
        % ADD MORE AS NEEDED
        
        disp('Checking for consistency. It may take some time')
        
        % Initialize the number of times R0>1
        Endemic = 0;
        % Initialize the number of time endemic is unstable
        Unstable = 0;
        
        for  dummy_variable= 1:num_of_tests
            disp(['Test ' num2str(dummy_variable) ' of ' num2str(num_of_tests) '.' ])
            
            % Assign parameter values at random (but within the specified range)
            for aux = 1:numParams
                % Go through all the parameters
                % Evaluate the command that assigns the parameter with a given name the proper base value
                eval([Names{aux} '=' num2str((Params{aux,5}-Params{aux,4})*rand+Params{aux,4}) ';'])
            end
            
            % Calculate the auxiliary variables
            CalculateAuxiliaryVariables
            
            % Calculate Equilibrium Solutions
            ansols = getEquilibrium;
            
            % Check whether analytical solutions are correct
            tol = 10^(-10);  % tolerance level for correctness of analytical solutions
            if max(abs(cell2mat(CheckSolution(ansols))))>tol
                % if the max error for analytical solutions is bigger then
                % tolerance, display the warning
                disp('Analytical solutions may be wrong.')
                displayParameters
            end
            
            % Check whether R0<1 corresponds to no endemic equilibrium
            % Get R0
            Reff = R0;
            
            % Update the number of times R0>1
            if Reff>1
                Endemic = Endemic + 1;
            end
            
            % Get numerical solutions
            numsols = numSolve;
            
            if ((Reff<1) && (any(numsols.I>0))) 
                % if R0<1 but there is an endemic equilibrium (positive infected)
                disp('R0<1 but endemic equilibrium exists')
                displayParameters
            end
            
            if ((Reff>1) && (all(numsols.I<=0)))
                % if R0>1 but there is no  endemic equilibrium (no positive infected)
                disp('R0>1 but endemic equilibrium does not exist')
                displayParameters
            end 
            
            % Set the number of numerical solutions (initialize first)
            %n_of_numsols = [];
            %eval(['n_of_numsols = size(numsols.' Comps{1} ',1);']); % This finds the size of the solutions of the first compartment
            n_of_numsols = size(numsols.(Comps{1}),1); % This is a fix of above suggested by matlab

            % Get the index where numerical and analytical should agree
            solIdx = 0; % Initialize the index
            for aux = 1:n_of_numsols % For every numerical solution
                if abs(numsols.I(aux) - ansols(2))<tol  % if numerical value for I agrees with analytical
                    % Set the index
                    solIdx = aux;
                end
            end
            
            % Check whether the solutions agree for all compartments
            if solIdx == 0 % did not agree even for one compartment
                disp('Numerical and analytical solutions do not agree, Idx = 0')
                displayParameters
            else
                % Initialize the agreement array
                agree = zeros(1, numComps);
                for comp = 1:numComps
                    % Check the agreement at compartment comp
                    %eval(['agree(comp) = abs(numsols.' Comps{comp} '(solIdx)-ansols(comp))<tol;'])
                    agree(comp) = abs(numsols.(Comps{comp})(solIdx)-ansols(comp))<tol;
                end
                if ~all(agree)  % If there was any disagreement
                    disp('Numerical and analytical solutions do not agree')
                    displayParameters
                end
            end
            
%             % Check the global stability of the endemic equilibria
%             if Reff>1 % only if the endemic equilibrium is possible
%                 disp('Checking global stability of endemic equilibria')
%                 % Set initial conditions
%                 InitConditions  = [1 1 0 0];
%                 % Set thenumber of months to run the ODEs
%                 tspan = [0, 12000];
%                 % Numerically solve the ODE
%                 [t,y] = ode45(@(t,y) ODEmodel(t,y), tspan, InitConditions);
%                 % Get the difference between numerical and analytical
%                 % solution
%                 difference = max(abs(ansols - y(end,:)));
%                 if difference >10^(-3)
%                     disp('Equilibrium may not be stable')
%                     Unstable = Unstable +1;
%                     displayParameters
%                 end
%                 
%             end
        end
        disp(['Out of ' num2str(Endemic) ' endemic equilibria, ' num2str(Unstable) ' were unstable'])
        
        disp('Consistency check complete. If no warning was displayed, no inconsistency was found')
        
        
        % Reset parameters back to base values
        ResetParameters
        CalculateAuxiliaryVariables
    end


    function output = getnuHI(tolerance)
        % Returns the herd imunity value of p, i.e., where R0 is 1
        % tolerance specifies how precise we want the pHI to be
        % it is set to 0.001 by default which means that pHI is good to 3
        % decimal places.

        
        if nargin<1 % if no argument is given
            % Set the tolerance to 0.001 by default
            tolerance = 0.00001;
        end

        % The herd immunity happens where R0=1, i.e. the root of getR0-1=0
        output = getRoot(@() getR0-1, 'nu',  0, 40, tolerance); % @() getR0-1 creates a handle to (an anonymous) function that returns R0-1
    end

    function output = getCriticalValue(aa,bb, VarName)
        % Returns a critical value of Varname  within  interval [aa, bb]
        % i.e. value where R0 = 1
        % Implicitly assumes that R0 is decreasing in the parameter VarName
        % but will work on increasing as well. May not work properly if teh
        % relationship is more complicated

        % Uses bisection method (recursively divides the intervals in half
        % until the interval is short enough and within our tolerance for
        % an error

        % aa should be smaller than bb (but this requirement is not
        % crucial especially if R0 is not decreasing)
         
        %THIS FUNCTION MAY BE OBSOLETE AND CAN LIKELY BE REPLACED BY GETROOT FUNCTION


        if abs(aa-bb)<10^(-3)
            %if we are already close enough together
            % return the midpoint
            output = (aa+bb)/2;
        else
            % we are still far away, so evaluate R0
            % Store the current value of VarName
            %eval(['temp =' VarName ';']); % like  temp = p;
            temp =eval(VarName);
            % Evaluate R0 at aa and bb and the midpoint
            eval([VarName '= aa ;']); %  like p = aa;
            CalculateAuxiliaryVariables
            R0aa = getR0;
            eval([VarName '= bb ;']); %  like  p = bb;
            CalculateAuxiliaryVariables
            R0bb = getR0;
            eval([VarName '= (aa + bb)/2;']); %  like  p = (aa+bb)/2;
            CalculateAuxiliaryVariables
            R0mid = getR0;

            % Return VarName to its original value
            eval([VarName ' = temp ;']); % like p = temp;
            CalculateAuxiliaryVariables

            if (R0aa-1)*(R0mid-1)<0
                % if R0 at aa has a different sign than R0 at midpoint
                output = getCriticalValue(aa,(aa+bb)/2, VarName);
            elseif (R0bb-1)*(R0mid-1)<0
                % if R0 at bb has a different sign than R0 at midpoint
                output = getCriticalValue((aa+bb)/2,bb, VarName);
            else
                % should not happen, but if it does, it means that we cannot
                % use the method

                  % In general, the function R0 is decreasing in our variable, so as long
                  % as both are positive, it means that the critical values
                  % is either the lower bound or the upper bound
                  if R0aa<=1
                      % R0 already small enough at lower bound
                      output = aa;
                  elseif R0bb>=1
                      % R0 still too large at upper bound
                      output = bb;
                  else     
                      % This should really not happen but display warning
                      % just in case
                      disp('Something went wrong when calculating critical values')
                      displayParameters
                  end
            end
        end
    end


    function output = getRoot(myfunction, VarName, lb, ub, tol)
        % Returns a root of myfunction as a function of a variable Varname  on  interval [lb, ub]
        % the root is returned up to a tolerance value tol
        %
        % Implicitly assumes that myfunction is decreasing (but works in most 
        % other cases too, especially if the first call is set up properly with myfunction
        % at aa having a different sign than at bb)

        % Uses bisection method (recursively divides the intervals in half
        % until the interval is short enough and within our tolerance for
        % an error

        % aa should be smaller than bb for decreasing functions but not
        % crucial if the sign of myfunction at aa is different than the
        % sign at bb
         
        % Declare the arguments and set their values if not provided
        if nargin <5 % if no tolerance is given
            % Set it as 10^-3
            tol = 10^(-3);
        end

        if abs(lb-ub)<tol
            %if we are already close enough together
            % return the midpoint
            output = (lb+ub)/2;
        else
            % we are still far away, so evaluate the function
            % Store the current value of VarName
            temp = eval(VarName);
            % Evaluate myfunction at aa and bb and the midpoint
            eval([VarName '= lb ;']); %  like p = lb;
            CalculateAuxiliaryVariables
            f_lb = myfunction(); % f_aa is the value of myfunction at lb
            eval([VarName '= ub ;']); %  like  p = ub;
            CalculateAuxiliaryVariables
            f_ub = myfunction();  % f_bb is the value of myfunction at ub
            eval([VarName '= (lb + ub)/2;']); %  like  p = (lb+ub)/2;
            CalculateAuxiliaryVariables
            f_mid = myfunction(); % f_mid is the value of myfunction at (lb+ub)/2

            % Return VarName to its original value
            eval([VarName ' = temp ;']); % like p = temp;
            CalculateAuxiliaryVariables

            if (f_lb*f_mid)<0
                % if myfunction at aa has a different sign than at midpoint
                % Look for the root between aa and the midpoint
                output = getRoot(myfunction, VarName, lb, (lb+ub)/2, tol);
            elseif (f_ub*f_mid)<0
                % if myfunction at bb has a different sign than at midpoint
                % Look for the root between the midpoint and bb
                output = getRoot(myfunction, VarName, (lb+ub)/2, ub, tol);
            else
                % should not happen, but if it does, it means that we cannot
                % use the method

                  % In general, if we assume myfunction  is decreasing in our variable, 
                  % it means that the ``root'' (which would be NE or HI)
                  % is either the lower bound or the upper bound
                  if f_lb<=0
                      % myfunction already small enough at lower bound
                      output = lb;
                  elseif f_ub>=1
                      % myfunction still too large at upper bound
                      output = ub;
                  else     
                      % This should really not happen but display warning
                      % just in case
                      disp('Something went wrong when calculating root')
                      %displayParameters % UNCOMMENT WHEN WE WANT TO SEE
                      %WHAT PARAMETER VALUES CAUSED THE ISSUE SO THAT WE
                      %CAN INVESTIGATE WHAT IS WRONG
                      % Return the midpoint in the spirit of better to return something than nothing (VERY BAD PROGRAMING)
                      output = (lb+ub)/2;
                  end
            end
        end
    end

    function plotCriticalValues(aa,bb,VarName, DispName)
        % Plots how R0 depends on Varname  within  interval [aa, bb]
        % aa should be smaller than bb
        % DispName is the way VarName should be displayed on the plot
         
            % Store the current value of VarName
            temp =eval(VarName);
            % Set all values of VarName. Make sure we include the critical
            % value too
            critVarName = getCriticalValue(aa,bb, VarName);
            allValues = sort(unique([linspace(aa,bb,101) critVarName]));

            % Initialize myR0
            myR0 = zeros(1, length(allValues));
            % For every value in [aa,bb]
            for auxVar = 1:length(allValues)
                % Evaluate R0 at corresponding value of VarName
                eval([VarName '= allValues(auxVar) ;']); %  like p = aa;
                CalculateAuxiliaryVariables
                myR0(auxVar) = getR0;
            end

            % Return VarName to its original value
            eval([VarName ' = temp ;']); % like p = temp;
            CalculateAuxiliaryVariables

            % Plot the figure
            figure
            % Dependence of R0 on VarName
            plot(allValues, myR0, 'k-')
            hold on
            % Horizontal line at R0=1
            plot([allValues(1) allValues(end)], [1 1], 'k:')
            % Vertical line at the critical value
            plot([critVarName    critVarName ], [0, 1], 'k:')

            % Add labels, ticks, and format and save
            xlabel(DispName)
            ylabel('Reproduction number')
            xticks(linspace(aa,bb,6))
            FormatFigure
            SaveFigure(['CriticalValues_' VarName])
        
    end


   function prcc=PRCClocal(values, Y, FileName, YName, Pars)
        % PRCC procedure
        % input:  values: values of the parameters
        %       and Y, response function that we investigate how it depends
        % on the parameters
        % output - the prcc coefficients

        % Based on Marino, S., Hogue, I. B., Ray, C. J., and Kirschner, D. E. (2008).
        % A methodology for performing global uncertainty and sensitivity analysis in systems
        % biology. Journal of Theoretical Biology, 254(1):178-196
        % Part of the code for PRCC taken from
        % http://malthus.micro.med.umich.edu/lab/usanalysis.html

        % Initiate the LHS matrix that will carry all the parameters
        LHSmatrix= values;

        if nargin == 3 % if the last parameter is not specified
            % Do sensititivity on all parameters
            Pars = Params;
        end

        % Get the number of parameters, discard the number of columns
        [numPars,~] = size(Pars); %

        % Get the parameter labels
        myLabels = Pars(:,2);

        % Preallocate PRCC values
        prcc = zeros(1,numPars);

        for i=1:numPars  % Loop for the parameters

            % Remove the ith parameter
            LHStemp=LHSmatrix;
            LHStemp(:,i)=[];
            Ztemp=LHStemp;
            %LHStemp=[];

            % Get the correlation coefficient
            [rho_aux,~]=partialcorr([LHSmatrix(:,i),Y],Ztemp,'type','Spearman');

            % Record the correlation coefficient
            prcc(1,i)=rho_aux(1,2);

        end

        % Sort the correlation coefficients for better plotting
        [sortedPRCC,I] = sort(prcc, 'descend');

        % PLot only the important coefficients
        %figure
        % Determine which ones are important
        importantPRCC = sortedPRCC(abs(sortedPRCC)>0.05);
        if isempty(importantPRCC)
            importantPRCC = sortedPRCC;
        end

        h=barh(importantPRCC);
        ylim([0.5 length(importantPRCC)+0.5]);
        % Ticks at integers and labeled by the parameter names/labels
        ax = gca;
        ax.YTick = 1:length(importantPRCC);
        ax.YTickLabel = myLabels(I(abs(sortedPRCC)>0.05));
        ax.TickLabelInterpreter = 'latex';
        ylabel('Parameters', 'Interpreter', 'latex');
        % Set the x axis between -1 and 1
        xlim([-1 1]);
        xlabel(['PRCC for ' YName]);
        % Make the color gray
        h.FaceColor = [0.5 0.5 0.5];

        %FormatFigure;
        %SaveFigure([FileName '_bar_Marino_important'])
    end


    function LHS_PRCC(RespFunction, RespName, FileName, Pars, Samples, tile_for_hist, tile_for_bars)
        % Does PRCC uncertainty and sensitivity analysis
        % Based on Marino, S., Hogue, I. B., Ray, C. J., and Kirschner, D. E. (2008).
        % A methodology for performing global uncertainty and sensitivity analysis in systems
        % biology.Journal of Theoretical Biology, 254(1):178-196
        % Part of the code for PRCC taken from
        % http://malthus.micro.med.umich.edu/lab/usanalysis.html

        % Set the parameters if some are not provided
        if nargin < 5 % if Samples not provided
            % Specify how many times we want to generate the parameter
            % values
            Samples = 1000;
        end

        if nargin < 4  % if the Pars is not specified
            % Do sensititivity on all parameters
            Pars = Params;
        end

        disp('Doing sensitivity analysis based on Marino et al')

        % Get the number of parameters, discard the number of columns
        [numPars,~] = size(Pars); %

        % Get the parameter names
        myNames = Pars(:,1);

        % Initiate
        paramsUn = zeros(Samples, numPars); % This stores the values of the parameters
        allResp_Values = zeros(1,Samples); % This stores the values of the response function
        % Generate Latin Hypercube Sampling
        for aux1 = 1:Samples

            for aux = 1:numPars
                % Go through all the parameters
                % Evaluate the command that assigns the parameter with a given distribution with a parameter range
                % We need a column vector, but we will generate a row vector
                % first and transpose it during the assignment so that we can
                % use the eval command

                % Assign parameters at random but within bounds
                eval([myNames{aux} '=' num2str((Pars{aux,5}-Pars{aux,4})*rand+Pars{aux,4}) ';'])

                % Evaluate the command that assigns the parameter with a given name the proper base value
                %eval(['paramsUn(aux1, aux) = ' myNames{aux} ';'])
                paramsUn(aux1, aux) = eval(myNames{aux});

                % Calculate auxiliary variables
                CalculateAuxiliaryVariables
            end
            % Evaluate the response variable
            allResp_Values(aux1) = RespFunction();
        end


        % Plot the histogram to show uncertainty
        %figure
        nexttile(tile_for_hist)
        %allResp_Values
        histogram(allResp_Values,  'Normalization', 'probability');
        xlabel(RespName)
        ylabel('Frequency')

        nexttile(tile_for_bars)
        %FormatFigure
        %SaveFigure([FileName '_hist_Marino'])

        % Get tha average value, do not consided NaN (not a number) values
        disp(['The average value of ' RespName ' is ' num2str(nanmean(allResp_Values))]);

        % Plot the bars with PRCC indices
        PRCClocal(paramsUn, allResp_Values', FileName, RespName, Pars)
    end

    function displayParameters
        % Displays parameter values for cross-checking
        disp('Parameter values are')
        for aux = 1:numParams
            % Go through all the parameters and display their values
            eval([Names{aux}])
        end
        pause
        
    end

   


%% (Part 7) Auxiliary Functions for easy plotting, etc


function FormatSubFigure
        % Formats figures so that all figures are uniformly formatted
        
            h = gcf;
        
        % Get axes handle
        haxes=get(h, 'CurrentAxes');
        
        % Set default font size
        set(haxes,'FontSize',10)
        % Set interpreter to LaTeX
        set(0,'defaultTextInterpreter','latex')
        
        % Set the interpreter for latex
        set(haxes, 'TickLabelInterpreter', 'latex');
        
        % Find all line objects
        hline= findobj(haxes,'Type','line');
        % Set line properties (relatively fat lines)
        set(hline, 'LineWidth'   , 1);
        
        % Set axes properties
        set(haxes, ...
            'Box'         , 'on'     , ...  %puts a box around the axis
            'TickDir'     , 'in'     , ...
            'TickLength'  , [.02 .01] , ...
            'XMinorTick'  , 'off'      , ...
            'YMinorTick'  , 'off'     , ...
            'LineWidth'   , 1);
        
end

    function FormatFigure(h)
        % Formats figures so that all figures are uniformly formatted
        
        if nargin == 0 % if the function is called without an argument, assume we want to format current figure
            h = gcf;
        end
        
        % Get axes handle
        haxes=get(h, 'CurrentAxes');
        
        % Get figure number
        fnbr = get(h,'Number');
        [fig_x,fig_y] = getPosition(fnbr);
        
        % Set dimensions of the figure
        set(h,'Units','Inches','Position',[fig_x, fig_y, 3, 2.5]);
        
        % Set default font size
        set(haxes,'FontSize',10)
        % Set interpreter to LaTeX
        set(0,'defaultTextInterpreter','latex')
        
        % Set the interpreter for latex
        set(haxes, 'TickLabelInterpreter', 'latex');
        
        % Find all line objects
        hline= findobj(haxes,'Type','line');
        % Set line properties (relatively fat lines)
        set(hline, 'LineWidth'   , 1);
        
        % Set axes properties
        set(haxes, ...
            'Box'         , 'on'     , ...  %puts a box around the axis
            'TickDir'     , 'in'     , ...
            'TickLength'  , [.02 .01] , ...
            'XMinorTick'  , 'off'      , ...
            'YMinorTick'  , 'off'     , ...
            'LineWidth'   , 1);
        
        function [xpos,ypos] = getPosition(n)
            % gets the x y position of the figure to plot
            n = mod(n-1,15)+1;
            ypos = floor((n-1)/5)*5;
            xpos = (mod(n-1,5))*3;
        end
        
    end

    function SaveFigure(filename)
        % Saves a current graphics file to file named filename.pdf

        % Get the handle
        h=gcf;
        set(h,'Units','Inches');
        pos = get(h,'Position');

        % Cut all the white margins
        set(h,'PaperPositionMode','Auto','PaperUnits','Inches','PaperSize',[pos(3), pos(4)])

        % Actually save
        %print(h,['Figures/' filename, '.pdf'],'-dpdf','-r0')
        saveas(h, ['Figures/' filename],'epsc')

        % This outputs on the screen what figure was saved into what file
        disp_Diary(['Saved a figure ' num2str(get(gcf,'Number')) ' into a file ' ...
            filename '.pdf'])
    end


    function disp_Diary(string)
        % Displays text on the screen and also logs it in the diary
        diary on
        disp(string)
        diary off
    end

end
